# Supplementary material for: 1-Propyl-4(5)-Methylimidazole Isomers for Temperature Swing Solvent Extraction
Source: Molecules. 2022 Aug 30;27(17):5583. doi: 10.3390/molecules27175583 (PMC9457880; doi:10.3390/molecules27175583)
Supplement: Supplementary file 1 [file molecules-27-05583-s001.zip]

Archive with 1 entries (1 files):
- molecules-1831116-supplementary.pdf
